# Supplementary material for: The self-correction and influence factors of congenital auricular deformity: A prospective cohort study
Source: PLoS One. 2024 Oct 7;19(10):e0309621. doi: 10.1371/journal.pone.0309621 (PMC11458010; doi:10.1371/journal.pone.0309621)
Supplement: S1 Data set — (XLSX) [file pone.0309621.s001.xlsx]

## Sheet: Sheet1
Health Hospitals	Participant	Sex	Length	Weight	Gestational week of delivery	Mode of delivery	Ear	Type at baseline1	Type at baseline2	Score at baseline1	Score at baseline2	First follow-up visit	Score at follow-up （1）	Score at follow-up （2）	Score at follow-up （3）	Second follow-up visit	Score at follow-up （1）	Score at follow-up （2）	Score at follow-up （3）
12	1	1	51	3.8	39	1	1	9	1	2	0	1	0	-3	-3	2	0	-3	-3
12	2	2	50	3.55	40	1	1	4	1	3	0	1	0	-3	-3	2	0	-3	-3
12	3	2	48	2.56	38	1	3	8	8	3	3	1	-3	6	5	2	-3	6	6
12	4	1	50	3.65	41	2	3	10	10	6	5	1	-3	6	5	2	-3	4	4
12	5	1	51	3.47	38	1	3	8	8	2	2	1	-3	1	1	2	-3	0	0
2	1	1	50	3.3	40	1	3	8	8	3	3	1	-3	2	2	2	-3	2	2
12	6	1	51	3.78	40	1	3	4	9	3	7	1	-3	2	7	2	-3	2	3
12	7	2	52	3.71	39	1	2	1	2	0	4	1	4	-3	-3	2	5	-3	-3
12	8	2	47	2.9	38	2	3	8	8	6	4	1	-3	3	3	2	-3	0	2
2	2	1	52	3.25	40+4	1	2	1	4	0	3	1	3	-3	-3	2	2	-3	-3
2	3	1	50	3.9	39	2	2	1	4	0	3	1	1	-3	-3	N
2	4	1	50	3.45	39+3	2	3	4	8	5	5	1	-3	1	3	2	-3	1	0
12	9	2	48	2.93	39	1	3	9	9	8	8	1	-3	8	8		-3
3	1	1	49	2.92	39+3	2	2	1	5	0	6	1	5	-3	-3	2	5	-3	-3
3	2	1	51	3.52	38+6	1	3	4	4	5	5	1	-3	5	5	2	-3	4	4
12	10	2	48	2.93	39	1	3	8	8	3	3	1	-3	0	3	2	-3	0	3
6	1	2	50	3.4	38+3	2	3	4	4	4	4	1	-3	2	2	2	-3	1	1
9	1	1	53	3.42	38+6	2	3	4	4	1	1	1	-3	1	1	2	-3	1	1
2	5	2	49	3.1	39	2	3	4	4	3	4	1	-3	2	2	2	-3	2	2
12	11	2	50	3.49	39	1	3	8	8	7	7	1	-3	7	7	2	-3	5	7
12	12	2	48	2.62	38	2	1	8	1	3	0	1	3	-3	-3	2	0	-3	-3
3	3	2	52	4.2	40+6	1	3	2	2	7	7	1	-3	6	6	2	-3	5	5
3	4	1	52	3.69	39+6	1	1	5	1	8	0	1	8	-3	-3	2	7	-3	-3
9	2	1	50	3.3	39+2	1	1	8	1	1	0	1	1	-3	-3	2	1	-3	-3
9	3	2	50	3.34	38+6	2	2	1	4	0	1	1	1	-3	-3	2	2	-3	-3
3	5	1	50	3.45	39+6	1	3	8	8	6	7	1	-3	0	0	2	-3	0	0
10	1	2	49	2.92	39	2	3	4	4	4	4	1	-3	3	2		-3
12	13	2	51	3.35	39	1	3	4	8	5	4	1	-3	2	2	2	-3	2	0
12	14	2	48	2.88	38	1	3	9	10	5	4	1	-3	4	4	2	-3	3	3
9	4	1	54	3.5	41+1	1	3	4	11	1	3	1	-3	1	3	2	-3	3	3
8	1	1	50	3.1	39	1	3	11	4	2	5	1	-3	0	1	2	-3	0	0
8	2	1	50	3.21	37+5	1	3	4	4	6	6	1	-3	0	1	2	-3	0	0
3	6	1	51	3.72	39	2	3	5	5	6	7	1	-3	4	4	2	-3	6	4
3	7	2	50	3.15	40	1	3	4	4	5	5	1	-3	5	4	2	-3	0	3
8	3	2	50	3.39	39+1	2	3	8	8	3	4	1	-3	0	0	2	-3	0	0
9	5	2	51	3.2	39+5	2	2	1	11	0	1	1	1	-3	-3	2	2	-3	-3
8	4	2	50	3.33	39+1	2	3	4	4	5	5	1	-3	5	3	2	-3	4	2
3	8	1	50	3.09	39+4	1	2	1	9	0	1	1	1	-3	-3	2	3	-3	-3
3	9	2	50	3.14	40+2	1	3	4	4	6	7	1	-3	4	4	2	-3	0	0
10	2	1	52	4.0	40	1	3	8	9	4	7	1	-3	2	5	N	-3
9	6	1	52	3.52	39	2	2	1	8	0	4	1	2	-3	-3	N
2	6	1	50	3.05	38+2	2	1	4	1	3	0	1	0	-3	-3	2	0	-3	-3
3	10	1	49	2.97	39+1	2	3	9	9	7	6	1	-3	6	6	2	-3	6	5
3	11	1	49	2.97	39+3	2	3	5	5	7	7	1	-3	5	5	2	-3	5	4
8	5	2	49	2.62	37+2	2	3	8	8	4	4	1	-3	3	3	2	-3	0	0
3	12	1	51	3.74	38+5	2	3	8	8	7	7	1	-3	3	3	2	-3	0	0
6	2	1	48	3.7	39+2	2	3	6	8	4	3	1	-3	3	3	2	-3	3	3
10	3	2	50	3.59	39+	1	3	3	3	3	6	1	-3	3	2	2	-3	2	0
8	6	2	52	4.28	39+6	1	3	7	4	3	3	1	-3	1	1	2	-3	0	0
2	7	1	51	3.5	39+4	1	2	1	4	0	3	1	0	-3	-3	2	0	-3	-3
2	8	1	50	3.15	41+1	1	1	8	1	3	0	1	3	-3	-3	2	1	-3	-3
3	13	2	49	3.05	38+2	1	3	4	4	5	5	1	-3	6	4	2	-3	4	3
6	3	1	51	4.2	40+	1	3	8	8	5	4	1	-3	3	3	2	-3	3	3
9	7	1	50	3.23	39+5	1	3	4	4	4	4	1	-3	4	4	2	-3	5	4
4	1	2	47	2.42	38+3	1	3	9	7	4	4	1	-3	1	2	2	-3	1	2
4	2	2	50	3.45	39+2	2	3	3	3	2	2	1	-3	0	1	2	-3	0	1
8	7	1	50	3.14	38+3	1	3	8	8	4	4	1	-3	4	3	2	-3	3	2
8	8	2	49	2.83	38+1	1	3	8	8	3	4	1	-3	0	4	2	-3	0	2
10	4	2	49	2.94	38+	1	3	4	4	4	4	1	-3	3	3	2	-3	0	0
4	3	2	49	2.53	38+4	1	3	8	8	6	6	1	-3	7	6	2	-3	4	9
4	4	2	49	2.87	38+1	1	3	3	3	3	3	1	-3	0	0	2	-3	0	0
8	9	1	50	3.56	38+6	2	3	9	9	6	5	1	-3	6	5	2	-3	6	5
8	10	2	50	3.21	39	1	3	10	10	5	5	1	-3	5	5	2	-3	3	3
4	5	2	50	3.33	40+3	2	3	3	8	3	2	1	-3	0	1	2	-3	0	0
6	4	2	50	3.2	38+6	1	3	8	7	2	3	1	-3	3	3	2	-3	3	3
10	5	2	50	3.7	40	2	1	4	1	2	0	1	1	-3	-3	2	0	-3	-3
4	6	1	50	3.00	39+1	1	3	4	9	3	3	1	-3	0	0	2	-3	0	0
4	7	2	49	3.05	39+1	1	3	8	8	5	5	1	-3	5	5	2	-3	0	0
8	11	1	50	4.06	40	2	3	9	4	4	2	1	-3	4	2	2	-3	6	3
1	1	1	50	3.16	38	1	3	9	4	5	3	1	-3	2	2	2	-3	2	1
1	2	1	50	3.16	38	1	3	8	4	6	4	1	-3	3	3	2	-3	0	4
1	3	1	48	3.24	38+1	2	3	9	7	5	3	1	-3	2	2	2	-3	0	0
1	4	2	47	3.06	41+1	2	3	4	9	3	7	1	-3	1	3	2	-3	1	2
8	12	2	50	3.0	39+3	2	3	8	10	2	5	1	-3	2	3	2	-3	0	0
10	6	2	50	3.51	39	2	3	4	5	10	9	1	-3	10	8	2	-3	6	6
8	13	2	50	3.21	41	1	3	2	4	9	6	1	-3	9	6	2	-3	6	6
4	8	2	51	3.57	38+6	2	3	4	4	5	5	1	-3	0	4	2	-3	0	0
1	5	1	50	3.1	39+2	1	2	1	8	0	3	1	3	-3	-3	2	3	-3	-3
4	9	1	50	3.56	39+6	1	3	3	3	5	5	1	-3	0	0	2	-3	0	0
4	10	2	50	3.15	39+4	1	3	8	4	4	4	1	-3	3	3	2	-3	3	2
10	7	1	52	3.76	38	2	1	4	1	4	0	1	1	-3	-3	2	0	-3	-3
10	8	2	50	3.64	41	1	3	4	8	4	5	1	-3	2	4	2	-3	3	3
4	11	2	50	3.16	40	1	3	10	8	5	5	1	-3	3	3	2	-3	4	2
4	12	2	50	3.36	38+4	2	2	1	3	0	5	1	0	-3	-3	2	0	-3	-3
1	6	2	50	3.43	39+1	1	3	4	8	3	4	1	-3	2	4	2	-3	3	4
4	13	2	50	3.4	39	1	3	4	4	6	6	1	-3	1	0	2	-3	1	0
9	8	2	51	3.28	40	2	2	1	4	0	1	1	0	-3	-3	N
9	9	2	54	4.21	40+4	2	3	4	4	2	2	1	-3	1	1	2	-3	0	0
7	1	1	50	3.86	39	1	3	3	3	5	5	1	-3	0	0	N	-3
3	14	1	50	3.44	39+4	1	3	4	4	3	6	1	-3	0	0	N	-3
11	1	1	50	3.46	39	2	3	4	4	6	8	1	-3	5	5	2	-3	0	0
11	2	2	50	3.27	39	1	3	10	8	7	6	1	-3	2	2	2	-3	0	0
10	9	2	50	3.23	39+	1	3	5	5	10	7	1	-3	10	4	2	-3	9	4
10	10	1	53	3.91	39+	2	3	4	6	8	4	1	-3	6	4	2	-3	5	4
1	7	1	49	3.625	39+1	2	3	8	8	2	3	N	-3			2	-3	3	2
1	8	1	48	2.98	39+1	1	3	8	4	3	2	N	-3			2	-3	2	2
1	9	1	49	3.27	39+1	2	3	5	5	9	9	N	-3			2	-3	5	5
1	10	1	51	3.66	41+1	2	3	5	5	4	5	N	-3			2	-3	3	4
1	11	1	48	2.96	40+1	1	3	8	8	5	8	N	-3			2	-3	3	6
6	5	2	51	3.5	40+4	2	3	8	8	3	3	N	-3			2	-3	0	3
7	2	1	52	3.6	39	1	3	3	3	4	4	N	-3			2	-3	0	0
12	15	1	50	3.26	38	2	3	8	3	4	2	N	-3			2	-3	3	0
2	9	1	50	3.25	39	1	1	4	1	2	0	N		-3	-3	N
1	12	2	50	3.36	37+5	1	2	1	11	0	1	1	0	-3	-3	2	0	-3	-3
1	13	2	49	3.01	39+2	2	1	8	1	2	0	N		-3	-3	N
1	14	1	50	3.4	39	1	2	1	11	0	2	1	0	-3	-3	2	0	-3	-3
1	15	1	50	3.7	40	2	1	8	1	3	0	1	0	-3	-3	2	0	-3	-3
1	16	2	51	3.69	40	1	1	2	1	2	0	1	0	-3	-3	N
2	10	1	50	3.25	39	2	3	4	2	2	2	1	-3	1	1	2	-3	2	2
1	17	2	49	3.25	39	1	3	8	8	3	4	N	-3			N	-3
5	1	1	51	3.6	39+2	2	3	10	9	3	4	N	-3			N	-3
6	6	2	46	2.3	39	2	3	5	5	3	3	N	-3			N	-3
6	7	1	51	3.6	40+6	2	3	4	4	3	3	N	-3			N	-3
6	8	1	50	3.5	39+3	1	3	8	8	2	3	N	-3			N	-3
7	3	1	50	3.46	40+5	1	3	4	4	3	3	N	-3			N	-3
8	14	2	49	2.62	37+2	2	3	8	8	4	4	N	-3			N	-3
9	10	1	52	3.62	40+	1	2	1	4	0	2	N		-3	-3	N
9	11	1	50	3.71	41+2	1	3	3	9	3	4	N	-3			N	-3
9	12	2	53	3.95	40	1	3	3	3	3	3	N	-3			N	-3
9	13	1	53	3.54	38+4	1	2	1	8	0	6	N		-3	-3	N
9	14	1	55	4.05	41+1	2	1	5	1	2	0	N		-3	-3	N
9	15	1	51	3.8	38+1	2	3	4	4	3	3	N	-3			N	-3
9	16	1	50	3.6	37	1	3	10	10	4	4	N	-3			N	-3
9	17	2	50	3.11	38+3	1	2	1	10	0	5	N		-3	-3	N
10	11	1	49	2.96	40	1	3	8	5	2	7	N	-3			N	-3
10	12	2	51	3.79	40	1	3	4	4	6	6	N	-3			N	-3
10	13	2	50	3.45	40	1	3	9	9	7	7	N	-3			N	-3
10	14	1	50	3.58	39	1	3	9	9	6	6	N	-3			N	-3
10	15	2	50	3	40	1	3	8	8	3	3	N	-3			N	-3
11	3	2	50	3.85	39+5	1	2	1	11	0	2	N		-3	-3	N
11	4	1	51	3.25	38+1	1	3	8	8	1	1	N	-3			N	-3
11	5	2	51	3.7	41+1	1	3	3	3	1	1	N	-3			N	-3
11	6	2	51	3.5	41	1	3	4	4	7	7	N	-3			N	-3
11	7	2	50	3.2	40+	1	3	4	4	5	7	N	-3			N	-3
11	8	2	53	3.91	40+	1	1	8	1	7	0	N		-3	-3	N
